# Supplementary material for: Biallelic variants in ZNF142 lead to a syndromic neurodevelopmental disorder
Source: Clin Genet. 2022 Jun 8;102(2):98–109. doi: 10.1111/cge.14165 (PMC9546172; doi:10.1111/cge.14165)
Supplement: Supplementary file 2 — TABLE S2 Detailed description of the phenotypes with genotypes [file CGE-102-98-s002.xlsx]

## Sheet: MASTER
	Family A - Individual 1	Family B - Individual 2	Family C - Individual 3	Family C - Individual 4	Family D - Individual 5	Family D - Individual 6	Family E - Individual 7	Family E - Individual 8	Family F - Individual 9	Family F - Individual 10	Family G - Individual 11	Family H - Individual 12	Family H - Individual 13	Family I - Individual 14	Family J - Individual 15	Family K - Individual 16	Family K - Individual 17	Family L - Individual 18	Family L - Individual 19	Family L - Individual 20	Family M - Individual 21	Family N - Individual 22	Family O - Individual 23	Family P - Individual 24	Family P - Individual 25	Family P - Individual 26	Family Q - Individual 27	Family R - Individual 28	Family R - Individual 29	Family R - Individual 30	Family S - Individual 31	Family T - Individual 32	Family T - Individual 33	Family U - Patient 34	Family U - Patient 35	Family E - Individual 8
Cohort	Current	Current	Khan et al. 2019	Khan et al. 2019	Current	Current	Current	Current	Kameyama et al. 2021	Kameyama et al. 2021	Current	Current	Current	Current	Current	Current	Current	Current	Current	Current	Khan et al. 2019	Current	Current	Current	Current	Current	Khan et al. 2019	Khan et al. 2019	Khan et al. 2019	Khan et al. 2019	Current	Current	Current	Current	Current	Published previously by Reza (ALS paper)
Sex	Female	Male	Female	Female	Male	Female	Female	Female	Female	Male	Male	Female	Male	Female	Male	Female	Female	Male	Female	Female	Female	Male	Male	Male	Male	Male	Female	Female	Female	Female	Female	Male	Female	Female	Male
Ethnicity	European	Caucasian	Slovakian	Slovakian	Danish/Israeli	Danish/Israeli	Turkish	Turkish	Malaysian	Malaysian	Egyptian	European	European	Caucasian (Belgian)	Lebanese	Caucasian	Caucasian	Balouch	Balouch	Balouch	Turkish	Pakistani	Italian	Pakistani	Pakistani	Pakistani	European	Pakistani	Pakistani	Pakistani	Azeri	Indian	Indian	Syrian	Syrian
Age at last examination	19 years	18 years	35 years	33 years	17 years (brother of individual 6)	14 years (sister of individual 5)	33 years (sister of individual 8)	12 years (sister of individual 7)	6 years	4 years	5 years 2 months	21 years (sister of individual 13)	17 years (brother of individual 12)	3 years	20 years	12 years (sister of individual 17)	4 years (sister of individual 16)	5 years (brother of individuals 19, 20)	20 years (sister of individuals 18, 20)	14 years (proband, sister of individuals 18, 19)	8 years	3 years	22 years	42 years (Proband, brother of individuals 25, 26)	16 years (brother of individulas 24, 36)	20 years (brother of individuals 24, 25)	10 years	18 years	13 years	13 years	12 years	20 years (brother of individual 33)	21 years (sister of individual 32)	16 years (sister of individual 35)	10 years (brother of individual 34)
Genotype
Zygosity	Compound heterozygous	Compound heterozygous	Compound heterozygous	Compound heterozygous	Compound heterozygous	Compound heterozygous	Homozygous	Homozygous	Compound heterozygous	Compound heterozygous	Homozygous	Compound heterozygous	Compound heterozygous	Compound heterozygous	Homozygous	Compound heterozygous	Compound heterozygous	Homozygous	Homozygous	Homozygous	Homozygous	Homozygous	Homozygous	Homozygous	Homozygous	Homozygous	Compound heterozygous	Homozygous	Homozygous	Homozygous	Homozygous	Homozygous	Homozygous	Homozygous	Homozygous	homozygous
Allele 1 - Variant type	Nonsense	Frameshift	Frameshift	Frameshift	Frameshift	Frameshift	Nonsense	Nonsense	Nonsense	Nonsense	Nonsense	Nonsense	Nonsense	Nonsense	Frameshift	Frameshift	Frameshift	Frameshift	Frameshift	Frameshift	Nonsense	Nonsense	Frameshift	Nonsense	Nonsense	Nonsense	Missense	Nonsense	Nonsense	Nonsense	Nonsense	Frameshift	Frameshift	Nonsense	Nonsense
Allele 1 - Exon	4	6	6	6	6	6	6	6	6	6	8	8	8	8	8	8	8	8	8	8	8	8	8	8	8	8	8	8	8	8	8	8	8	8	8
Allele 1 - Genomic position - chr. 2 (GRCh37/hg19)	g.219521128G>A	g.219514104del	g.219513813_219513814del	g.219513813_219513814del	g.219513465_219513466del	g.219513465_219513466del	g.219513379G>A	g.219513379G>A	g.219513379G>A	g.219513379G>A	g.219509783G>A	g.219509333G>A	g.219509333G>A	g.219509333G>A	g.219508589del	g.219508388del	g.219508388del	g.219508084dup	g.219508084dup	g.219508084dup	g.219508064G>A	g.219508064G>A	g.219507893del	g.219507725G>A	g.219507725G>A	g.219507725G>A	g.219507541C>A	g.219507054_219507056delinsTA	g.219507054_219507056delinsTA	g.219507054_219507056delinsTA	g.219506978G>A	g.219506803del	g.219506803del	g.219506799G>C	g.219506799G>C
Allele 1 - Variant description (NM_001105537.2)	c.25C>T	c.527del	c.817_818del	c.817_818del	c.1165_1166del	c.1165_1166del	c.1252C>T	c.1252C>T	c.1252C>T	c.1252C>T	c.1456C>T	c.1906C>T	c.1906C>T	c.1906C>T	c.2650del	c.2851del	c.2851del	c.3155dup	c.3155dup	c.3155dup	c.3175C>T	c.3175C>T	c.3346del	c.3514C>T	c.3514C>T	c.3514C>T	c.3698G>T	c.4183_4185delinsTA	c.4183_4185delinsTA	c.4183_4185delinsTA	c.4261C>T	c.4436del	c.4436del	c.4440C>G	c.4440C>G
Allele 1 - Predicted protein	p.(Gln9*)	p.(Thr176Ilefs*93)	p.(Lys273Glufs*32)	p.(Lys273Glufs*32)	p.(Asp389Serfs*9)	p.(Asp389Serfs*9)	p.(Arg418*)	p.(Arg418*)	p.(Arg418*)	p.(Arg418*)	p.(Gln486*)	p.(Arg636*)	p.(Arg636*)	p.(Arg636*)	p.(His884Thrfs*3)	p.(Glu951Lysfs*66)	p.(Glu951Lysfs*66)	p.(Arg1053Thrfs*15)	p.(Arg1053Thrfs*15)	p.(Arg1053Thrfs*15)	p.(Arg1059*)	p.(Arg1059*)	p.(Glu1116Asnfs*4)	p.(Gln1172*)	p.(Gln1172*)	p.(Gln1172*)	p.(Cys1233Phe)	p.(Leu1395*)	p.(Leu1395*)	p.(Leu1395*)	p.(Gln1421*)	p.(Pro1479Leufs*45)	p.(Pro1479Leufs*45)	p.(Tyr1480*)	p.(Tyr1480*)
Allele 1 - Segregation	Unknown	Paternal	Unknown	Unknown	Maternal	Maternal	Maternal	Maternal	Maternal	Maternal	Maternal	Maternal	Maternal	Paternal	Maternal	Paternal	Paternal	Maternal	Maternal	Maternal	Maternal	Maternal	Maternal (UPD)	Maternal	Maternal	Maternal	Unknown	Maternal	Maternal	Maternal	Maternal	Maternal	Maternal	Maternal	Maternal
Allele 2 - Variant type	Missense	Nonsense	Frameshift	Frameshift	Frameshift	Frameshift	Nonsense	Nonsense	Nonsense	Nonsense	Nonsense	Frameshift	Frameshift	Missense	Frameshift	Frameshift	Frameshift	Frameshift	Frameshift	Frameshift	Nonsense	Nonsense	Frameshift	Nonsense	Nonsense	Nonsense	Missense	Nonsense	Nonsense	Nonsense	Nonsense	Frameshift	Frameshift	Nonsense	Nonsense
Allele 2 - Exon	8	8	7	7	8	8	6	6	IVS6	IVS6	8	8	8	8	8	8	8	8	8	8	8	8	8	8	8	8	9	8	8	8	8	8	8	8	8
Allele 2 - Genomic position - chr. 2 (GRCh37/hg19)	g.219508951G>C	g.219507209G>A	g.219511053del	g.219511053del	g.219509329del	g.219509329del	g.219513379G>A	g.219513379G>A	g.219511073T>C	g.219511073T>C	g.219509783G>A	g.219507504del	g.219507504del	g.219507354G>T	g.219508589del	g.219508072dup	g.219508072dup	g.219508084dup	g.219508084dup	g.219508084dup	g.219508064G>A	g.219508064G>A	g.219507893del	g.219507725G>A	g.219507725G>A	g.219507725G>A	g.219505483G>A	g.219507054_219507056delinsTA	g.219507054_219507056delinsTA	g.219507054_219507056delinsTA	g.219506978G>A	g.219506803del	g.219506803del	g.219506799G>C	g.219506799G>C
Allele 2 - Variant description (NM_001105537.2)	c.2288C>G	c.4030C>T	c.1292del	c.1292del	c.1910del	c.1910del	c.1252C>T	c.1252C>T	c.1274-2A>G	c.1274-2A>G	c.1456C>T	c.3735del	c.3735del	c.3885C>A	c.2650del	c.3167dup	c.3167dup	c.3155dup	c.3155dup	c.3155dup	c.3175C>T	c.3175C>T	c.3346del	c.3514C>T	c.3514C>T	c.3514C>T	c.4498C>T	c.4183_4185delinsTA	c.4183_4185delinsTA	c.4183_4185delinsTA	c.4261C>T	c.4436del	c.4436del	c.4440C>G	c.4440C>G
Allele 2 - Predicted protein	p.(Ser763Cys)	p.(Arg1344*)	p.(Cys431Leufs*11)	p.(Cys431Leufs*11)	p.(Pro637Leufs*23)	p.(Pro637Leufs*23)	p.(Arg418*)	p.(Arg418*)	p.(Glu426*)	p.(Glu426*)	p.(Gln486*)	p.(Leu1245Phefs*4)	p.(Leu1245Phefs*4)	p.(Phe1295Leu)	p.(His884Thrfs*3)	p.(Gly1057Argfs*11)	p.(Gly1057Argfs*11)	p.(Arg1053Thrfs*15)	p.(Arg1053Thrfs*15)	p.(Arg1053Thrfs*15)	p.(Arg1059*)	p.(Arg1059*)	p.(Glu1116Asnfs*4)	p.(Gln1172*)	p.(Gln1172*)	p.(Gln1172*)	p.(Arg1500Trp)	p.(Leu1395*)	p.(Leu1395*)	p.(Leu1395*)	p.(Gln1421*)	p.(Pro1479Leufs*45)	p.(Pro1479Leufs*45)	p.(Tyr1480*)	p.(Tyr1480*)
Allele 2 - Segregation	Unknown	Maternal	Unknown	Unknown	Paternal	Paternal	Paternal	Paternal	Paternal	Paternal	Paternal	Paternal	Paternal	Maternal	Paternal	Maternal	Maternal	Paternal	Paternal	Paternal	Paternal	Paternal	Maternal (UPD)	Paternal	Paternal	Paternal	Unknown	Paternal	Paternal	Paternal	Paternal	Paternal	Paternal	Paternal	Paternal
Notes							Consanguineous healthy parents (1st cousins). UMOD, c.326T>A, p.Val109Glu, heterozygous, OMIM 162000, patient has no associated phenotype for renal disease. Two unaffected sisters (born 1989, 1995), no genotype available.	Consanguineous healthy parents (1st cousins). UMOD, c.326T>A, p.Val109Glu, heterozygous, OMIM 162000. This is the leading phenotype of this patient: recurring and numerous nephrolithiasis with calcium-oxalate stones, hypocitraturia. Recurring urinary tract infection. Incomplete renal tubular acidosis. No nephrocalcinosis, no renal disease, no further deformity of the urinary system. No gout or hy…	Non-consanguineous parents	Non-consanguineous parents	Parental consanguinity. Both parents heterozygous for the variant. No other pathogenic variants detected.	One unaffected brother is heterozygous for c.3735del variant. WWOX c.581G>T, p.Trp194Leu (class 3) paternally inherited; MSH4 c.528del, p.Ile176Metfs*3 (class 3), paternally inherited; ACGH normal; Karyotyping normal; FMR1 normal; Was also investigated with disorders of sex development panel.	One unaffected brother is heterozygous for c.3735 del variant. ACGH normal; Karyotyping normal; WWOX variant not present	Anonymous donor, healthy sibling from same donor (and mother) does not carry any of the variants. The proband does not have pathogenic variants in other genes.	One unaffected brother is heterozygous for the same ZNF142 variant. No history of parental consanguinity. The proband does not have pathogenic variants in other genes			Parental consanguinity. No other pathogenic variants detected.	Parental consanguinity. No other pathogenic variants detected.	Parental consanguinity. No other pathogenic variants detected.	Parental consanguinity. Homozygous for SLC19A3, c.952G>A, p.Ala318Thr (MIM:607483), concluded not to contribute to the phenotype. Heterozygous for pathogenic variants in GMMPB and MUT, but both loci cause non-phenotype overlapping recessive conditions.	Parental consanguinity. Hypomethylation in PLAGL1, paternal UPD(6)	Heterozygous mother, father is wild type. UPD (8.5 kb) including the gene. Homozygous status due to maternal UPD (8.5 kb) determined by SNP array analysis, which also ruled out other clinically relevant structural rearrangements. A real-time PCR assay also excluded occurrence of a deletion involving the gene.	Consanguineous healthy parents (1st cousins). Both heterozygous for the variant. No pathogenic variants in other genes.	Consanguineous healthy parents (1st cousins). Both heterozygous for the variant. Homozygous for common variant in ACADS c.625G>A: Homozygous FLAD1 VUS	Consanguineous healthy parents (1st cousins). Both heterozygous for the variant. Heterozygous for common variant in ACADS c.625G>A: Homozygous FLAD1 VUS		Parental consanguinity. Homozygous for RUFY4, c.581A>T, p.Asn194Ile. The variant was described as c.[4183del;4185G>A] in cis in the original publication.	Parental consanguinity. Homozygous for RUFY4, c.581A>T, p.Asn194Ile. The variant was described as c.[4183del;4185G>A] in cis in the original publication.	Parental consanguinity. Homozygous for RUFY4, c.581A>T, p.Asn194Ile. The variant was described as c.[4183del;4185G>A] in cis in the original publication.	Parental consanguinity. No other pathogenic variants detected.	Parental consanguinity. Sister with normal development is a heterozygous carrier. De novo mosaic VUS (c.727C>T) in CDKL5	Parental consanguinity. No other pathogenic variants detected. Sister with normal development is a heterozygous carrier	Parental consanguinity (1st cousins). No other pathogenic variants detected.	Parental consanguinity (1st cousins). No other pathogenic variants detected.
Method used	Trio whole genome sequencing	Exome sequencing	Exome sequencing	Exome sequencing	Targeted exome sequencing	Sanger sequencing	Sanger sequencing	Exome sequencing	Exome sequencing	Exome sequencing	Exome sequencing	Trio exome sequencing	Direct analysis of the familial variant	Exome sequencing	Exome sequencing, Sanger sequencing	Exome sequencing	Exome sequencing	Exome sequencing	Sanger sequencing	Sanger sequencing	Exome sequencing	Exome sequencing	Trio exome sequencing	Sanger sequencing	Whole genome sequencing	Whole genome sequencing	Exome sequencing	Exome sequencing	Exome sequencing	Exome sequencing	Exome sequencing	Exome sequencing	Exome sequencing	Exome sequencing	Exome sequencing
Pregnancy and birth
Pregnancy	Uncomplicated	Public road accident one week before delivery	No information in the publication	Uncomplicated	Uncomplicated	Uncomplicated	Unknown	Unknown	No information in the publication	No information in the publication	Polyhydramnios	Uncomplicated	Uncomplicated	Uncomplicated	Uncomplicated	Placental insufficiency in late pregnancy	Uncomplicated	Unknown	Unknown	Unknown	Uncomplicated	Unknown	Uncomplicated	Unknown	Uncomplicated	Uncomplicated	Uncomplicated	Uncomplicated	Uncomplicated	Uncomplicated	Uncomplicated	Uncomplicated	Uncomplicated	Twin-pregnancy	Twin-pregnancy with a healthy brother
Birth	Delivery at term (3460g, HC 33cm, Apgar 10/10)	Delivery post-term +4 days with triggering and forceps	No information in the publication	Delivery at term (normal weight)	Planned ceasarean section	Planned cesarean section	Premature (GA32) (weight 1400g). Neonatal hyperbilirubinemia. No further information available.	Planned cerarean section (GA36)(2980g, 46cm, HC 34.5cm, pH 7.38, Apgar 7/8/8). Neonatal hyperbilirubinemia.	Emergency cesarean section (GA40) due to fetal distress (no perinatal asphyxia).	Cesarean section (GA40)	Normal vaginal delivery (at term)	Delivery at term (2900g, 49cm)	Delivery at term	Uncomplicated	Uncomplicated (at term)	Induced labor (GA40)(2880g, 49cm, HC 34cm, normal Apgar). No hyperbilirubinemia.	Cesarean secion for breech position (GA38) (3290g, 50,5cm, HC 36,4cm, Apgar 8/9) Transient tachypnea.	Normal vaginal delivery	Normal vaginal delivery	Normal vaginal delivery	Delivery at term (normal birth weight)	Cesarean section (GA34+2)(1410g, 41,5cm, HC 31,7cm, Apgar 8/9/9)	Cesarean section (at term) (3250g)	Unknown	Normal vaginal delivery (GA33-34) (2300g) Vomiting and poor weight gain	Normal vaginal delivery (at term) (3200g)	Vaginal delivery, forceps	At term	At term	At term	Delivery at GA34(3200g)	Normal vaginal delivery (at term)(3000g)	Normal vaginal delivery (at term)(3200g)	Cesarean section due to premature rupture of membranes (GA38) (2300g)	Planned cesarean section (GA40) (2200g)
Neurodevelopment
Speech (age of first word)	18 months	Delay, first word >24 months	Delay, few words at 5 years	Delay, few words and short sentences at 5 years, spastic speech with severly impaired speech initiation	18 months	18 months	24 months (very few turkish words)	Moderate delay	No speech, delayed receptive speech	Delayed expressive and receptive speech	4 years	Delay (mostly receptive language and vocabulary)	Delay	24 months	Delay, started talking at 24 months	Speech delay	10 words at 18 months	18 months	Speech delay	2 years (just one or two words)	No speech	Speech delay	3 years	Mild delay	Delay	Speech delay	Delay	Delay	Delay	Delay	Started to use words at 3 years, sentences from 10 years	18 months	15 months	>36 months	Delay
Speech (current level)	Sentences at 3 years	Currently good vocabulary, but word finding problems and difficulties with articulation.	Dysartria with hypernasality	No information in the publication	Says few words, pronunciation difficulties	Says very few words, pronunciation difficulties	Learned a basic understanding and a few words of German before regression. Current level: functional/selective mutism, only speaks a few words to her parents.	Speaks few words or short sentences (2-3 words). Unclear articulation, common semantic paraphasia, severely reduced vocabulary, impaired speech comprehension. No further information available.	No information in the publication	Speaks in 2-word sentences	3-4 words at last exam	Speech in sentences. Lexical level estimated at 8 years. Mild verbal dyspraxia with word finding problems.	Speaks in sentences, lexical level estimated at 8 years, verbal dyspraxia/articulation problems. Word finding problems.	Articulation problems, but no clear speech delay	Delayed, expressive speech difficulties.	At 12 years, lexical level is estimated at 8 years, delay in production and comprehension	52 months: Prerequisite of the language ok. Correct intention. Phonology disorder. Lexical: receptive side ok, expressive side with deficit	Speaks slowly	Speaks slowly, poor communication skills, doesn't go to school	Speech problem (but still goes to school)	No speech, no expressive language, verbal comprehension intact	Speaks few words or short sentences (2-3 words). Unclear articulation, common semantic paraphasia, severely reduced vocabulary, impaired speech comprehension	Reduced vocabulary, a wide range of words/small phrases, but can be difficult to understand. Can't read or write, no comprehension of numbers.	Reduced vocabulary	Currently broken words, a wide range of words/phrases can be difficult to understand	Broken, few words, few phrases	Childhood apraxia of speech	Unable to speak in full sentences	Unable to speak in full sentences	Receptive and expressive language deficit	She uses simple sentences, words to express herself	Delayed in combining words, extensive vocabulary but not age-appropriate, slow speech	Delayed in combining words, extensive vocabulary but not age-appropriate	At age 16 years approximatly 100 words, can combine those to two-word-sentences; receptive speech better but not age-appropriate	Speaks in short sentences; receptive speech better but not age-appropriate
Age at sitting	Unknown	12 months	10 months	12 months	12 months	9 months	8 months	Mild delay, no further information available.	6 months	12 months	24 months	Unknown	Delay	Later than 12 months.	9 months	9 months	8 months	7 months	7 months	8 months	48 months	Mild delay, no further information available	10 months	Mild delay	9-10 months	12 months	12 months	6 months	15 months	15 months	9 months	Mild delay	Mild delay	Unknown	30 months
Age at walking	15 months	22 months	15 months	24 months	32 months	23 months	25 months	Mild delay, no further information available.	16 months	24 months	3 years 8 months	>18 months	Delay	18 months	12 months	33 months	35 months	11 months	20 months	14 months	Wheelchair bound	Mild delay, no further information available	18 months	Mild delay	24 months	>24 months; walks normally	18 months	12 months	18 months	18 months	21 months	21 months	21 months	36 months	6 years
Cognitive symptoms and behavior
Intellectual disability (cognitive test results if any)	Mild ID (ICV 54, IRP 52, IVT 50)	Moderate ID, no cognitive test performed, can't read or write	Mild ID (IQ 52)	Mild ID (IQ 50)	Moderate ID (IQ 48)	Mild ID (IQ 59)	Severe ID (cognitive testing not possible). Developmental plateau and regression with loss of previous abilities at age 10-14 years (unlearned writing and getting dressed).	Moderate ID (IQ 42)	Severe ID (no cognitive testing)	Moderate ID (no cognitive testing)	Moderate ID (IQ 40)	Low average (TIQ 87; verbal IQ 102; performal IQ 75), special education	Low average (TIQ 87; verbal IQ 93; performal IQ 83); special education, later normal education	No ID (no cognitive testing performed)	Moderate ID	Moderate ID (Total IQ 41 (09/2020))	Mild ID (SON-R (non verbal IQ) 65)	Moderate ID	Severe ID	Moderate ID	Moderately impaired	Global developmental delay	Moderate ID (WAIS Wechsler Adult Scale of Intelligence, IV; Total-IQ 36)	Mild ID (no cognitive testing performed)	Moderate learning difficulties; special school	Moderate/severe learning difficulties; special school	Low average (verbal IQ 81; nonverbal IQ 82; and FSIQ 78)	Mild ID (WAIS-R/FSIQ 59)	Moderate ID (WISC-R/FISQ 40)	Severe ID (not able to perform WISC-R)	Mild ID (IQ 65)	Mild ID (full-scale IQ between high 50s to low 60s)	Mild ID (full-scale IQ in 60s)	Moderate ID (no cognitive testing performed)	Moderate ID (no cognitive testing performed), can't read or write, no comprehension of numbers.
Behavioural problems	None	Attentional deficit, verbal stereotypies, obsessive compulsive disorder	Limited socialization	Deficits in social domains and executive functions	Autistic behavior, limited social skills, difficulties communicating with other children/people, has no sense of situation. ADHD-Rating scale were particularly pronounced in terms of concentration, less in terms of hyperactivity and clearly related to behavior	Autistic behavior, difficulties initiating contact with others, but some social skills intact	Autistic behavior. Responds to speech or touch with eye fixation or a brief smile, but no speech. Attentional deficit.	No diagnosed psychiatric or behavioural disorders. Shy behaviour, but otherwise normal social integration.	Autistic features	None	Unexplained laughing	Autism, ADD	ADHD (with currently restlessness), no autism	None	None. Usually calm and not aggressive	Agitation, some aggressivity, anxiety, attention seeking behavoir. Major distractibility. Sleep disorder.	None	Unknown	Unknown	Unknown	No information in the publication	None	Social disorder, generalized anxiety disorder, aggressive behavior towards his parents	None	None	Aggressivity	No information in the publication	No information in the publication	No information in the publication	No information in the publication	Anxiety, aggressive behavior	OCD, no autism diagnosis but may have some subtle features, ADD	History of ADD but has developed adaptive skills; mother reports that she has difficulty accepting responsibility for mistakes, etc, some immature behaviors	None	None
Neurological and neuromuscular features
Dystonia (if yes, please specify)	None	Yes, legs when walking	Segmental dystonia of the face, neck and upper limbs, onset 4 years	Segmental dystonia of the face, neck and upper limbs, onset 4 years	None	None	None	None	None	None	Mild dystonia	None	None	None	Generalized, persistent	None	None	None	None	None	Generalized dystonia. Onset during the first year of life. Bilateral choreatic movements	None	None	None	None	None	None	None	None	None	None	Yes	None	Head pose dystonia	None
Tremor (if yes, please specify)	None	Yes, legs after effort	Yes, of the head and upper limbs	Yes, action and postural tremor in the upper limbs	None	None	Action-induced generalized tremor of the hand, head and chin (also at rest, 3-4 Hz)	None	None	None	Present, and hands	None	None	None	Generalized	None	None	None	None	None	None	None	None	Yes, onset at age 41 years	None	None	None	None	Yes, generalized	Yes	None	None	None	None	None
Ataxia (if yes, please specify)	None	Yes, walking	Ataxic gait	Ataxic gait	None	None	None	Mildly ataxic gait	None	None	Unsteadiness and head nodding on concentration. Abnormal movement.	None	None	No clear ataxia, but she has moments of coordination problems, feeling of instability with falling; clumsiness: clinical presentation resembles episodic ataxia, but less well defined. Flunarazine seems to diminish these episodes.	Broad-based walking, instability and poor coordination while walking	None	None	None	None	None	Minor ataxic features	Broad-based walking	None	None	None	None	None	None	Yes	None	2-3 times per month mother notices short period walking trouble -ataxia	None	None	None	None
Hypotonia/hypertonia	None	Early onset hypotonia	No information in the publication	No information in the publication	None	None	Mild hypotonia	Mild hypotonia	Mild hypotonia	Mild hypotonia	Unknown	Mild hypotonia	None	Hypertonia as a baby, currently at age 3 years, normal tonus	None	Hypotonia	Mild peripheral hypertonia, axial hypotonia	Unknown	Unknown	Unknown	Truncal hypotonia	Unknown	None	None	Unknown	Unknown	Hypertonia in lower limbs	No information in the publication	No information in the publication	No information in the publication	Hypotonia	Hypotonia	None	Hypotonia	Hypotonia
Comments		Jerky movement of the head		Movement disorder related to purposeful motor activities	Balance problems	Fatigue	Complex movement disorder, manifesting during developmental regression at age 12 years. Dysarthria and dysphagia, hypomima, salivation, axial rigor, bradydiadochokinesia. Mild postural instability. Stereotypic hand movements. Temporary or limited response to valproate, piracetam, bornaprine, pravidrel, and budipin. Excellent response to L-DOPA (200 mg/d).	No clear trigger of movement disorder			Movement disorder related to purposeful motor activities, excitement, concentration	Cerebral visual impairement	Cerebral visual impairment	Abnormal balance, without clear ataxia	Treated with carbidopa-levodopa 25/250mg 1/4 tablet (6.25/62.5) twice a day with minimal repsonse of dystonia and tremor.									Tremor is potentially valproate exacerbated			Hyperreflexia in lower limbs					Engages in repetitive movements when tired (i.e. nods his head upwards while riding his bike), one side of his body "sags" if he walks longer distances
Epilepsy
Seizures (Yes/no)	Yes	Yes	No	Yes	Yes	Yes	Yes	Yes	Yes	Yes	No	No	No	Yes	No	Yes	Yes	No	No	No	Yes	Yes	Yes	Yes	No	Yes	No	Yes	Yes	Yes	Yes	Yes	No	Yes	Yes
First seizure: age, febrile or afebrile?	18 months, febrile	18 months, afebrile		12-24 months (no infornation in the publication)	11 months, febrile	around 24 months, febrile	12 months, febrile	12 months, febrile	12 months (no infornation in the publication)	11 months (no infornation in the publication)				5 months, febrile		9 months, afebrile	8 months, afebrile				24 months, not reported	6 months, afebrile	12 months, febrile	41 years, febrile		Unknown		4 months, not reported	13 days, not reported	13 days, not reported	4 years, afebrile	11 months, afebrile		abuot 12 months, afebrile	36 months, febrile
First seizure type (tonic-clonic/focal/absence)	Absences	GTC		GTC	GTC	GTC	Focal, impaired awareness	Focal, impaired awareness	No information in the publication	GTC with focal onset				Focal		Absences difficult to diagnose at first	Absence - no contact				GTC	Unknown	Generalized seizure	Myoclonic status epilepticus		Unknown		GTC	GTC	GTC	Focal seizure with behavior arrest, head deviation to the left and hypersalivation during sleep, long lasting	GTC		Unknown	Unknown
Occurrence of further seizures and their frequency	1-2/year	Every other month after first episode, then cessation at the age of 9		At least once	Febrile seizures 2-3/year. Non-febrile seizures 2/year	18 times	2/week, multifocal tonic to bilateral tonic-clonic seizures	Yes	3-4/month	Once every few months				2 atypical febrile seizures (age 5 months, age 10-12 months). Events with loss of consciousness (7 times in 1 year 2 months)		Five generalized seizures in total (9-18 months). Seizure cessation due to AED.	None with appropriate dosis of treatment (last 08/2018)				Only one seizure	Yes	Only one seizure	Only one seizure, triggered by COVID-19 pnemonitis		Every 2-3 months		7-8 times within the first 3 years	2/week	7-8 times	3 seizures in total, last one occurred around 7 years.	3 seizures in total (11 months + 18 months + 12 years)		2 seizures in the first year of life according to the parents who are refugees.	2 seizures in total.
Further seizures: febrile or afebrile?	Febrile	Afebrile		No information in the publication	Febrile + Afebrile	Afebrile	Afebrile	Afebrile	No information in the publication	No information in the publication				Febrile + afebrile		Afebrile	Afebrile				No information in the publication	Febrile				Unknown		No information in the publication	No information in the publication	No information in the publication	Afebrile	Afebrile		Aebrile	Febrile
Further seizure types (tonic-clonic/focal/absence)	GTC or hemiclonic left or status epilepticus	Absence, "eyes unfocused"		No information in the publication	GTC, minimun half of the times it was satus epilepticus. Long-term seizure, resistant for treatment	Absences, GTC and focal seizures, status epilepticus.	Non-lesional multifocal epilepsy with focal impaired awareness and bilateral tonic-clonic seizures, 1x convulsive status epilepticus, 1x nonconvulsive focal status epilepticus	Focal, impaired awareness. Benign partial epilepsy in infancy with complex partial seizures (initially diagnosed as Watanabe's syndrome)	GTC	GTC with focal onset or atonic seizures				Unclear events with loss of consciousness: sudden loss of contact, eye deviation, hypotonia, sometimes with perioral cyanosis, a few minutes afterwards she tends to sleep a lot. Better to classify as possibly, but not clearly, epileptic.		Absences, pallor, rolled up eyes, hypotonia, urine loss and post-seizure fatigue.	Focal (left temporo-parietal)					Focal epilepsy with generalized seizures				GTC		No information in the publication	No information in the publication	No information in the publication	Rare focal seizures with status epilepticus	GTC		Unknown	Unknown
Seizure triggers	Fever	None		No information in the publication	Feber as a young child. Later, due to forgetting AED or few days after AED-cessation.	Sleep deprivation, fatique	Fever, forgetting AED	None	No information in the publication	No information in the publication				Fever		None known	Sleep deprivation					Fever				Unknown		No information in the publication	None known	No information in the publication	None	None known, maybe forgetting AED		None known	Fever
Is the individual currently seizure free? Cessation age	Seizure free from 10 to 18 years than reappearance when modifying treatment	Yes, at age 9 years		No information in the publication	Seizure free from age 5 years until age 8 years on AED. Seizure free until age 9 years (VPA and lamictal). AED was stopped and seizure reoccured. AED was started again (VPA) and he was seizure free until age 16 years were he had two GTC seizures. Seizure-free after that.	Yes, at age 2.5 years	No	Yes, at age 2 years	No	Yes				Yes, at age 12 months		Yes	Yes					Yes				Yes		Yes	No information in the publication	No information in the publication	Yes	Yes		Yes, at age 3 years	Yes, at age 8 years
Seizure Treatment - previous treatment (effect and response for stopping treatment) and current treatment	Previous treatment with Depakine, Valium; Currently with Depakine and Lamictal	Depakine, stopped due to seizure cessation at age 7 years.		No information in the publication	Treated with VPA from age 2 years to 5 years. Then changed to lamictal (due to VPA induced drowsiness). VPA was later added (age 6 years). VPA + lamictal until age 9 years. From age 9 years until now VPA.	Short-term seizures, well treated with stesolid. No conclusive status epilepticus following treatment with Levetiracitam.	Highly resistant to treatment. Lack of efficacy: PB, PHT, VPA, VPA+LTG, LEV, LTG, OXC, TPM, LCM, PER, ZNS, ESL. Presurgical evaluation yielded multifocal seizure generators, hence no operation is possible. Ketogenic diet and vagal nerve stimulation were offered, but declined by the parents. Current treatment with BRV 200 mg/d, LTG 400 mg/d, PB 200 mg/d	CBZ 09/2009 until 05/2010, well tolerated, no further seizures, discontinued 07/2011 (age 2 years), continues to be seizure-free	Seizures deteriorated with levetiracetam, partialy controlled by carbamazepine.	Effectively controlled by clobazam				Lamotrigin (seizure cessation)		Valproate since dianosis, well tolerated, no seizure on Valproate, one recidive 4 years ago while Valproate was stopped. Restart Valproate and then seizure cessation. Recently, Valproate was stopped again with continued seizure cessation.	CBZ 11/2017 until 12/2017 - stop language progression. Current treatment with LEV (start 12/2017)					Oxacarbacepin slow reduction (from 150 mg in 6 weeks to stop): Current treatment, lamotrigin 25-0-50 mg; Oxacarbacepin 2x150 mg	No pharmacological treatment	Valproate (used for the single episode)		Sodium valproate. Seizures stopped, no longer required from around 10 years		No information in the publication	No information in the publication	No information in the publication	LEV 500mg/day for 4 years. Stopped treatment at age 10 years due to seizure cessation.	Tegretol for 2 years		None according to parents	Cessation after second episode due to initiating of AED-treatment: Oxcarbazepine 2x300 mg
EEG - at onset	Abnormal: Right temporo-occipital abnormalities slow wave spikes	Normal		No information in the publication	Normal	Normal	Abnormal: Routine EEG 2008-2010: mild to moderate generalized slowing	Normal	No information in the publication	No information in the publication				Normal		Normal	Video-EEG 2017: Activity is well structured in wakefulness and sleep. Temporal-parietal PO discharges G (T3P3) which bilaterally then become more diffuse, in short periods of a few minutes.				Abnormal: Electroencephalography reported excessive beta activity, with no clear evidence of epileptiform discharges.	Normal	Normal	Abnormal: Generalised slowing 4-7 Hz intermixed parietal fast activity in background. Muscle artefact obscured changes during status.		Normal (2 years, 7 years)		No information in the publication	No information in the publication	No information in the publication	Abnormal: Slow background 5-6Hz theta activity	Not performed		Not performed	Not performed
EEG - current	Abnormal: Left temporal irregularities	Not performed		No information in the publication	Normal	Normal	Abnormal: Video-EEG 2014: Slowed posterior-dominant rhythm (5-7 Hz). Diffuse generalized slowing (5-7 Hz). Multifokal spikes (F7/T1 > T3/T3 and F8/T2 > T4/F4). Five seizures recorded. First type: focal impaired awareness tonic seizure (right hand), EEG: right temporal seizure pattern. Second type: diffuse generalized seizure activity, noted mostly over the left fronto-central region, coinciding w…	Normal	Normal (1 years and 3 years)	Normal (1 year, 2 months)				Normal EEG (sharp elements during sleep, initilally interpreted as epileptic, but reconsidered as K-complexes). Second EEG also normal.		Normal (11 years)	Normal (3 years)					Normal, no slowing, 1x generalized shape wave, some steep waves right, since 9/2020 no epilepsy	Normal	Abnormal: Generalised slowing 4-7 Hz intermixed parietal fast activity in background. Muscle artefact obscured changes during status.		Not performed		No information in the publication	No information in the publication	No information in the publication	Abnormal: Slow background activity 6-7Hz theta, episodic alpha activity. No epileptiform activity was observed.	Normal EEG (summer 2021)		Abnormal: Slow EEG without pathologies	Not performed
Brain MRI or CT; Other investigations	Normal MRI (3 years)	Normal MRI (9 years)	Not performed	Normal CT	MRI: Small degree of cranial asymmetry	Normal	MRI: Normal (10 years and 27 years); DAT-SCAN: Degeneration of nigrostriatal dopaminergic neurons. Extensive neurometabolic, panel genetics and csf diagnostics yielded no result.	MRI: Arachnoidal cyst left temporal lobe, otherwise normal (1 year).	MRI: Bilateral mesial temporal sclerosis (3 years)	MRI: Possible delayed myelination	MRI: Thin corpus callosum, deep white matter dysmyelination around the occiptial horn of lateral ventricles, mild cortical involution with deep Sylvian fissures and deep interhemispheric fissure (3 years)	MRI: Delayed myelinisation parieto-occipital; no further structural aberrations	MRI: No structural brain abnormalities. No periventricular leukomalacia. Small cyst with surrounding gliosis at the tip of the anterior horn of the left lateral ventricle, with contiguous prominent vascular structure in the caput Nuclei caudati, crus anterior of capsule interna right down to the nucleus lentiformis right: normal variant DD venous developmental anomaly	Not performed	Not performed	MRI: Normal	MRI: Normal (<1 year)	MRI: Normal	Not performed	MRI: normal (4 years)	MRI: Nonspecific, subtle signal intensities in the lateral aspect of the left thalamus, subcortical gyrus pre- and postcentralis, subcortical occipital area, and left putamen.	MRI: Normal (8 months)	CT: Normal (1 year); MRI: Normal (22 years)	MRI: Normal	MRI: Normal (2 years)	MRI: Normal	MRI: Mild thinning of the posterior aspect of the body of the corpus callosum with associated mild reduction in white matter volume	MRI: Normal	Not performed	Not performed	MRI: Normal	MRI: Normal (20 years)	Not performed	MRI: Normal (12 years)	MRI: Normal
Other clinical charactistics
Head and face	Broad nasal bridge, wide nose, narrow palpebral fissures	Thick lips, faunal ears, oblic palpebral fissures, overlapping teeth, narrow palate; strabismus.	Dolichocephaly	Dolichocephaly	Hypotonic facies with open mouth	Hypotonic facies with open mouth	Hypomimia, macrocephaly (56cm, P90-97)	Normal	Dolichocephaly, prominent eyes, flat nasal bridge, thick lips, micrognathia	Dolichocephaly, prominent forehead, prominent eyes, flat nasal bridge, micrognathia	High forehead, wide palpebral fissures, braod nose, long philtrum, thin upper lip, everted lower lip, pointed chin, low set ears	Thick eyebrows, mild synophrys, broad nasal bridge, epicantal folds, high nasal bridge, long and broad philtrum, hair on upper lip, ears are normally inplanted, folded but posteriorly rotated,	Thick eyebrows, mild synophrys, broad nasal bridge, hypertelorism, epicantal folds, mild bilateral ptosis, high nasal bridge, long and broad philtrum, ears are normally inplanted, folded but posteriorly rotated	High-arched palatum	High forehead, thick eyebrows, epicanthus, thick lips, posteriorly rotated ears	Mild hypertelorism, overfolded helices, narrow palate. Family resemblance	Bilateral epicanthus, wide nasal bridge, anteverted nares, pronounced philtrum, overfolded helices	Nothing remarkable	Narrow forehead, short philtrum, thick lips	Narrow forehead, long face, long nose, thick lips	No information in the publication	Facial hypotonia, thick lips, dolicocephaly, retrognathia, curled ears	Macrocephaly (56cm, P75-90). Long face, epicanthus, low-set ears malar flattening, mandibular prognathia, dental malocclusion, high narrow palate	No facial dysmorphism	No facial dysmorphism	No facial dysmorphism	No information in the publication	Dolichocephaly	No information in the publication	No information in the publication	High forehead, thick lips	Long thin face, somewhat broad nasal root and tip, narrow palate	Nothing remarkable	Narrow forehead, thick eyebrows, narrow palpebral fissures, hanging upper eyelids, broad nasal bridge, prominent nose with hypoplastic nares, very short philtrum, everted lower lip, prominent incisors	Long face, medial flaired eyebrows, thick eyebrows, short philtrum, thick lips, prominent incisors, uvula bifida (lower part), dental crowding, low set ears
Skeletal system	Syndactyly of 2nd and 3rd toe	Long and bulging chest, nipples apart, scoliosis and cyphosis, hands and feet laxity, clinodacyly on feet	No information in the publication	No information in the publication	Pes planus, joint laxity	Pes planus, joint laxity	Dwarfism (147cm, < P3). Mild thoracic scoliosis. Pes planus.	Joint laxity	Arachnodactyly	No information in the publication	No manifestations	Proximal thumbs, hockey stick palmar crease unilaterally, long and broad first rays of the feet; inspection of the mouth, nek, upper body is normal.	No manifestations	No manifestations	No manifestations	Overlapping toe, clinodactyly. Height at P3, HC at P25-50.	Left single palmar crease	No manifestations	No manifestations	No manifestations	No information in the publication	No manifestations	Joint laxity, arachnodactyly, long and narrow feet, long toes	Kyphosis	Pes planus	Pes planus	No information in the publication	No information in the publication	No information in the publication	No information in the publication	Scoliosis and kyphosis	No manifestations	No manifestations	Hyperlordosis and scoliosis, slender and long arms, short stature (height at 147,2cm at age 15; <P1 -2,7 z)	No manifestations
Other organ involvement; other information	Amenorrhea	None	No information in the publication	No information in the publication	No other organ involvement	No other organ involvement	Male-pattern hypertrichosis (face, legs, genital region)	Renal, see above, UMOD-variant	Accessory nipple	Café au lait-spot	No other organ involvement; Current weight 16kg (-1SD), height 109cm (mean), HC 51.5cm (mean)	Primary amenorrea - menarche at 14 years; shortly thereafter menstruation stopped; premature ovarian insufficiency	No other organ involvement	Systolic cardiac souffle, ECG normal	No	No other organ involvement	No other organ involvement	No other organ involvement	No other organ involvement	No other organ involvement	No information in the publication	No manifestations	Normal heart, no ocular abnormalities. Unilateral cryptorchidism. clinical comment "differential diagnosis with a mental retardation condition with marfanoid habitus"	No other organ involvement	No other organ involvement	No other organ involvement	No information in the publication	No information in the publication	No information in the publication	No information in the publication	Strabismus convergence, hypermetropia sin (+6)	No manifestations	No manifestations	Myopia, Pubertas tarda	No manifestations

## Sheet: Legend
Abbreviation	Explanation
ACHG	Array comparative genomic hybridization
ADD	Attention deficit disorder
ADHD	Attention deficit hyperactivity disorder
AED	Anti-epileptic drug
Chr.	Chromosome
DAT-SCAN	Dopamine Transporter Scan
GA	Gestational age
GTC	Generalized tonic-clonic
HC	Head circumference
ID	Intellectual disability
IVS	Intervening sequence
OCD	Obsessive-compulsive disorder
PCR	Polymerase chain reaction
SNP	Single nucleotide polymorphism
UPD	Uniparental disomy
VUS	Variant of uncertain significance
The cells are left empty if an individual does not have a given feature and the following questions are related to that feature.
											T
