# Supplementary material for: Biallelic variants in ZNF142 lead to a syndromic neurodevelopmental disorder
Source: Clin Genet. 2022 Jun 8;102(2):98–109. doi: 10.1111/cge.14165 (PMC9546172; doi:10.1111/cge.14165)
Supplement: Supplementary file 3 — TABLE S3 Variant pathogenicity [file CGE-102-98-s003.xlsx]

## Sheet: Supplementary Table S3
Table S3 - A total of 27 different ZNF142 variants have been detected in homozygous or compound heterozygous form in 35 individuals from 21 families.
				ALLELE 1											ALLELE 2
Publication	Fam	Ind	Zygosity	Exon/ Intron	Variant type	Coding Effect	Genomic region - Chr. 2 (GRCh37/hg19)	Variant description (NM_001105537.2)	Predicted protein	gnomAD (v2.1.1) allele count (Frequency) (Accessed 20th Dec 21)	NMD Escape (Accessed 12th Jan 22)	Effect on splicing (Accessed 12th Jan 22)	CADD score	REVEL score	Exon/ Intron	Variant type	Coding Effect	Genomic region - Chr. 2 (GRCh37/hg19)	Variant description (NM_001105537.2)	Predicted protein	gnomAD (v2.1.1) allele count (Frequency) (Accessed 20th Dec 21)	NMD Escape (Accessed 12th Jan 22)	Effect on splicing (Accessed 12th Jan 22)	CADD score	REVEL score
Present study	A	1	Comp Het	4	Substitution	Nonsense	g.219521128G>A	c.25C>T	p.(Gln9*)	118/194282 (0.0607%)	No	NA	33	NA	8	Substitution	Missense	g.219508951G>C	c.2288C>G	p.(Ser763Cys)	Not reported	NA	None	15.26	0.055
Present study	B	2	Comp het	6	Deletion	Frameshift	g.219514104del	c.527del	p.(Thr176Ilefs*93)	Not reported	No	NA	32	NA	8	Substitution	Nonsense	g.219507209G>A	c.4030C>T	p.(Arg1344*)	3/275572 (0.0011%)	No	NA	39	NA
Khan 2019	C	3.4	Comp Het	6	Deletion	Frameshift	g.219513813_219513814del	c.817_818del	p.(Lys273Glufs*32)	Not reported	No	NA	32	NA	7	Deletion	Frameshift	g.219511053del	c.1292del	p.(Cys431Leufs*11)	Not reported	No	NA	33	NA
Present study	D	5.6	Comp Het	6	Deletion	Frameshift	g.219513465_219513466del	c.1165_1166del	p.(Asp389Serfs*9)	Not reported	No	NA	33	NA	8	Deletion	Frameshift	g.219509329del	c.1910del	p.(Pro637Leufs*23)	Not reported	No	NA	22.7	NA
Present study	E	7.8	Hom	6	Substitution	Nonsense	g.219513379G>A	c.1252C>T	p.(Arg418*)	1/249352 (0.0004%)	No	NA	38	NA	6	Substitution	Nonsense	g.219513379G>A	c.1252C>T	p.(Arg418*)	1/249352 (0.0004%)	No	NA	38	NA
Kameyama 2021	F	9,10	Comp Het	6	Substitution	Nonsense	g.219513379G>A	c.1252C>T	p.(Arg418*)	1/249352 (0.0004%)	No	NA	38	NA	IVS6	Substitution	Nonsense	g.219511073T>C	c.1274-2A>G	p.(Glu426*)	Not reported	No	NA	34	NA
Present study	G	11	Hom	8	Substitution	Nonsense	g.219509783G>A	c.1456C>T	p.(Gln486*)	Not reported	No	NA	37	NA	8	Substitution	Nonsense	g.219509783G>A	c.1456C>T	p.(Gln486*)	Not reported	No	NA	37	NA
Present study	H	12.13	Comp Het	8	Substitution	Nonsense	g.219509333G>A	c.1906C>T	p.(Arg636*)	3/280770 (0.0011%)	No	NA	34	NA	8	Deletion	Frameshift	g.219507504del	c.3735del	p.(Leu1245Phefs*4)	Not reported	No	NA	33	NA
Present study	I	14	Comp Het	8	Substitution	Nonsense	g.219509333G>A	c.1906C>T	p.(Arg636*)	3/280770 (0.0011%)	No	NA	34	NA	8	Substitution	Missense	g.219507354G>T	c.3885C>A	p.(Phe1295Leu)	5/280936 (0.0018%)	NA	None	25.8	0.266
Present study	J	15	Hom	8	Deletion	Frameshift	g.219508588del	c.2650del	p.(His884Thrfs*3)	Not reported	No	NA	32	NA	8	Deletion	Frameshift	g.219508588del	c.2650del	p.(His884Thrfs*3)	Not reported	No	NA	32	NA
Present study	K	16.17	Comp Het	8	Deletion	Frameshift	g.219508388del	c.2851del	p.(Glu951Lysfs*66)	Not reported	No	NA	23.8	NA	8	Duplication	Frameshift	g.219508072dup	c.3167dup	p.(Gly1057Argfs*11)	Not reported	No	NA	21.8	NA
Present study	L	18,19,20	Hom	8	Duplication	Frameshift	g.219508084dup	c.3155dup	p.(Arg1053Thrfs*15)	Not reported	No	NA	22.7	NA	8	Duplication	Frameshift	g.219508084dup	c.3155dup	p.(Arg1053Thrfs*15)	Not reported	No	NA	22.7	NA
Present study	M	21	Hom	8	Substitution	Nonsense	g.219508064G>A	c.3175C>T	p.(Arg1059*)	2/249310 (0.0008%)	No	NA	37	NA	8	Substitution	Nonsense	g.219508064G>A	c.3175C>T	p.(Arg1059*)	2/249310 (0.0008%)	No	NA	37	NA
Khan 2019	N	22	Hom	8	Substitution	Nonsense	g.219508064G>A	c.3175C>T	p.(Arg1059*)	2/249310 (0.0008%)	No	NA	37	NA	8	Substitution	Nonsense	g.219508064G>A	c.3175C>T	p.(Arg1059*)	2/249310 (0.0008%)	No	NA	37	NA
Present study	O	23	Hom	8	Deletion	Frameshift	g.219507893del	c.3346del	p.(Glu1116Asnfs*4)	Not reported	No	NA	33	NA	8	Deletion	Frameshift	g.219507893del	c.3346del	p.(Glu1116Asnfs*4)	Not reported	No	NA	33	NA
Present study	P	24,25,26	Hom	8	Substitution	Nonsense	g.219507725G>A	c.3514C>T	p.(Gln1172*)	Not reported	No	NA	38	NA	8	Substitution	Nonsense	g.219507725G>A	c.3514C>T	p.(Gln1172*)	Not reported	No	NA	38	NA
Khan 2019	Q	27	Comp Het	8	Substitution	Missense	g.219507541C>A	c.3698G>T	p.(Cys1233Phe)	1/249582 (0.0004%)	NA	None	29.1	0.809	9	Substitution	Missense	g.219505483G>A	c.4498C>T	p.(Arg1500Trp)	4/280716 (0.0014%)	NA	None	26	0.606
Khan 2019	R	28,29,30	Hom	8	Indel	Nonsense	g.219507054_219507056delinsTA	c.4183_4185delinsAT	p.(Leu1395*)	Not reported	No	NA	34	NA	8	Indel	Nonsense	g.219507054_219507056delinsTA	c.4183_4185delinsAT	p.(Leu1395*)	Not reported	No	NA	34	NA
Present study	S	31	Hom	8	Substitution	Nonsense	g.219506978G>A	c.4261C>T	p.(Gln1421*)	Not reported	No	NA	39	NA	8	Substitution	Nonsense	g.219506978G>A	c.4261C>T	p.(Gln1421*)	Not reported	No	NA	39	NA
Present study	T	32.33	Hom	8	Deletion	Frameshift	g.219506803del	c.4436del	p.(Pro1479Leufs*45)	Not reported	Yes	NA	35	NA	8	Deletion	Frameshift	g.219506803del	c.4436del	p.(Pro1479Leufs*45)	Not reported	Yes	NA	35	NA
Present study	U	34.35	Hom	8	Substitution	Nonsense	g.219506799G>C	c.4440C>G	p.(Tyr1480*)	1/249584 (0.0004%)	No	NA	40	NA	8	Substitution	Nonsense	g.219506799G>C	c.4440C>G	p.(Tyr1480*)	1/249584 (0.0004%)	No	NA	40	NA

## Sheet: Abbreviations
Abbreviation	Explanation
Comp het	Compound heterozygous
Fam	Family identification
Hom	Homozygous
Ind	Individual
IVS	Intervening sequence
NA	Not applicable
NMD	Nonsense mediated decay
